# Supplementary material for: Excessive aggregation of membrane proteins in the Martini model
Source: PLoS One. 2017 Nov 13;12(11):e0187936. doi: 10.1371/journal.pone.0187936 (PMC5683612; doi:10.1371/journal.pone.0187936)
Supplement: S1 Table — Residues used for the calculation of dimeric crossing angles. Pept-1 and Pept-2 show the two peptides consituting the dimers. The indicated residues from both peptides (numbering starting from 1) were used in the calculation; the crossing angle is defined as the angle between the principal moments of inertia of the backbone beads of the indicated residues. The angle extracted from the PDB structures is indicated by “Ang-PDB”, while that calculated in this work is labeled “Ang-Exp.”. Note that we omit the handedness and only show positive crossing angle values. (XLSX) [file pone.0187936.s001.xlsx]

## Sheet: Sheet1
PDB	Pept-1	Pept-2	Residues	Ang-PDB	Ang-Exp.
1AFO	GpA	GpA	9–29	38.3	40
2K9J	α||b	β3	10–30	26.8	25
2KA1	BNIP3	BNIP3	6–22	33.5	34
2HAC	ζζ	ζζ	5–21	23.1	23
2L34	DAP12	DAP12	9–20	19.9	20
